# Supplementary material for: Physical Activity, Nutritional Status, and Health-Related Quality of Life in Newly Diagnosed Cancer Patients: Evidence from the NUTRISCREEN Project
Source: Nutrients. 2026 Mar 5;18(5):844. doi: 10.3390/nu18050844 (PMC12986902; doi:10.3390/nu18050844)
Supplement: Supplementary file 1 [file nutrients-18-00844-s001.zip]

Archive with 1 entries (1 files):
- nutrients-4160846-supplementary.pdf
